# Supplementary material for: Cycloartenyl Ferulate Is the Predominant Compound in Brown Rice Conferring Cytoprotective Potential against Oxidative Stress-Induced Cytotoxicity
Source: Int J Mol Sci. 2023 Jan 3;24(1):822. doi: 10.3390/ijms24010822 (PMC9821627; doi:10.3390/ijms24010822)
Supplement: Supplementary file 1 [file ijms-24-00822-s001.zip]

Archive with 1 entries (1 files):
- ijms-2063703-supplementary.pdf
